# Supplementary material for: Exposure accumulation drives age-dependent disease architectures and polygenic risk scores
Source: medRxiv. 2025 Nov 7:2025.08.29.25334745. Originally published 2025 Sep 2. Preprint. [Version 3] doi: 10.1101/2025.08.29.25334745 (PMC12424925; doi:10.1101/2025.08.29.25334745)
Supplement: Supplement 2 [file media-2.xlsx]

## Sheet: ST2
16 quantitative traits
Trait name	h2g	h2g_se
BMI	0.302029	0.00551563
Body WHR	0.222162	0.00544793
Cholesterol	0.279602	0.00573484
Diastolic BP	0.235883	0.00545671
Eosinophil Count	0.197009	0.00555835
FEV1/FVC	0.190459	0.00587301
Glucose	0.0643041	0.00586084
HbA1c	0.140683	0.00556873
Height	0.612979	0.0051074
LDL direct	0.285896	0.00577034
MCH	0.287688	0.00558756
RBC Width	0.176735	0.00552485
Reticulocyte Count	0.235131	0.00569353
Smoking Status	0.12181	0.00522017
Systolic BP	0.237397	0.0054647
Triglycerides	0.244334	0.00569638

## Sheet: ST3
Disease list
Short name	meaning	Related quantitative traits	Prevalence	PheCode	Observed-scale heritability	s.e. of observed-scale heritability	Liability-scale heritability	s.e. of liability-scale heritability
t2d	Type 2 diabetes	HbA1c	0.102158	250.2	0.093564	0.002805	0.270096	0.00809733
hyperchol	Hypercholesterolemia	Cholesterol	0.191301	272.11	0.082175	0.00273	0.171197	0.00568748
hypertension	hypertension	Systolic BP	0.37174	401.1	0.17329	0.003112	0.283036	0.00508285
obesity	obesity	BMI	0.200771	278.1	0.099123	0.002753	0.201995	0.00561013
CAD	Coronary artery disease	Hb1Ac, Cholesterol, Systolic BP, BMI	0.0815347	411.4	0.060146	0.002621	0.198027	0.00862948
COPD	Chronic obstructive pulmonary disease	FEV1/FVC	0.0192208	496	0.026805	0.002381	0.230596	0.0204831
asthma	asthma	Eosinophil Count	0.167309	495	0.072207	0.002678	0.160349	0.00594699
anemia	anemia	RBC Width	0.0746515	285	0.020645	0.002319	0.071679	0.00805152
highlipid	High lipid (general)	Triglycerides	0.0627154	272.1	0.037127	0.002447	0.143519	0.00945918

## Sheet: ST4
36 quantitative traits (for predcited liability)
Trait name (in analysis)	Meaning	Is this trait one of the 16 main traits anlysed?
bmi	BMI	Yes
height	Height	Yes
body_WHR	Body Waist-to-Hip Ratio (Body WHR)	Yes
Pulse_rate	Pulse rate	No
FEV1_FVC	FEV1/FVC	Yes
FVC	Forced vital capacity	No
PEF	Peak expiratory flow	No
bmdHeelTscore	Heel bone mineral density (BMD) Tscore	No
Diastolic_bp	Diastolic blood pressure (raw)	No
Systolic_bp	Systolic blood pressure (raw)	No
pigment_TANNING_ABILITY_DESC_ORDER	Ease of skin tanning	No
pigment_HAIR_COLOR	pigment HAIR COLOR (	No
cov_SMOKING_STATUS	Smoking Status (0 never, 1 previous, 2 current); this is not strictly quantitative but we inlude it as it is hertable.	Yes
repro_MENARCHE_AGE	Age when periods started (menarche)	No
blood_WHITE_COUNT	White blood cell (leukocyte) count	No
blood_RED_COUNT	Red blood cell (erythrocyte) count	No
blood_MEAN_CORPUSCULAR_HEMOGLOBIN	Mean corpuscular haemoglobin (MCH)	Yes
blood_RBC_DISTRIB_WIDTH	Red blood cell (erythrocyte) distribution width (RBC Width)	Yes
blood_PLATELET_COUNT	Platelet count	No
blood_MEAN_PLATELET_VOL	Mean platelet (thrombocyte) volume	No
blood_LYMPHOCYTE_COUNT	Lymphocyte count	No
blood_MONOCYTE_COUNT	Monocyte count	No
blood_EOSINOPHIL_COUNT	Eosinophil count	Yes
blood_HIGH_LIGHT_SCATTER_RETICULOCYTE_COUNT	Reticulocyte count	Yes
biochemistry_Cholesterol	Total cholesterol (raw)	No
biochemistry_Glucose	Glucose	Yes
biochemistry_HbA1c	HbA1c (raw)	No
biochemistry_LDLdirect	LDL cholesterol (raw)	No
biochemistry_Triglycerides	Triglycerides (raw)	No
biochemistry_VitaminD	VitaminD	No
biochemistry_Cholesterol_corrected	Total cholesterol (medication corrected)	Yes
biochemistry_LDLdirect_corrected	LDL cholesterol (medication corrected)	Yes
biochemistry_Triglycerides_corrected	Triglycerides (medication corrected)	Yes
Systolic_bp_corrected	Systolic BP (medication corrected)	Yes
Diastolic_bp_corrected	Diastolic BP (medication corrected)	Yes
biochemistry_HbA1c_corrected	HbA1c (medication corrected)	Yes

## Sheet: ST5
Numeric results of Figure 1A
Trait name	Relative change w.r.t. age (per 10 years)	s.e. of relative change w.r.t. age (per 10 years)	P value (testing against non-zero changes)	Bonferroni corrected P
RBC Width	0.11716	0.0463039	0.00381204	0.0609926
HbA1c	0.0979164	0.0564548	0.0557352	0.891763
Triglycerides	0.0661375	0.0338389	0.0284128	0.454605
Reticulocyte Count	0.0443794	0.0328751	0.158063	2.529
Eosinophil Count	0.0271126	0.0357551	0.459048	7.34478
Height	-0.0136128	0.0112837	0.209451	3.35122
MCH	-0.0177427	0.021906	0.481611	7.70578
BMI	-0.0303675	0.0253759	0.199724	3.19559
Body WHR	-0.0578706	0.0342476	0.0695967	1.11355
Smoking Status	-0.0626592	0.0525636	0.261138	4.17822
Glucose	-0.104456	0.105693	0.37609	6.01744
Systolic BP	-0.123141	0.0286752	3.9164e-05	0.000626624
Diastolic BP	-0.150645	0.0293181	5.49787e-07	8.79658e-06
Cholesterol	-0.188237	0.0270729	1.45306e-12	2.3249e-11
LDLdirect	-0.199569	0.0215864	2.36478e-14	3.78364e-13
FEV1/FVC	-0.228946	0.0402571	8.73479e-09	1.39757e-07

## Sheet: ST6
Change of phenotypic variance w.r.t. age
Trait names	Relative change w.r.t. age (per 10 years)	s.e. of relative change w.r.t. age (per 10 years)	P value (testing against non-zero changes)	Bonferroni corrected P	sex
BMI	-0.0777459	0.00844703	1.11022e-16	1.77636e-15	Male
Height	-0.0385565	0.00685381	1.93685e-09	3.09897e-08	Male
Body WHR	0.0153603	0.00741548	0.0301175	0.481881	Male
FEV1/FVC	0.182579	0.0110921	0	0	Male
Smoking Status	-0.106162	0.00716266	0	0	Male
HbA1c	0.210677	0.0261075	1.22125e-15	1.95399e-14	Male
LDLdirect	-0.102634	0.00818596	0	0	Male
Triglycerides	-0.192715	0.0122311	0	0	Male
Glucose	0.206286	0.0294263	4.42424e-13	7.07878e-12	Male
Cholesterol	-0.0784072	0.00858922	0	0	Male
RBC Width	0.227811	0.027125	3.33067e-16	5.32907e-15	Male
MCH	0.1086	0.0368632	0.00455057	0.0728092	Male
Eosinophil Count	0.0354964	0.0223737	0.0809241	1.29479	Male
Systolic BP	0.231147	0.0068932	0	0	Male
Diastolic BP	-0.000107722	0.00715149	0.987586	15.8014	Male
Reticulocyte Count	-0.0466274	0.0232371	0.0583852	0.934162	Male
BMI	-0.128329	0.00844564	0	0	Female
Height	-0.0340261	0.00620083	4.30685e-08	6.89096e-07	Female
Body WHR	0.0269886	0.00568909	1.43524e-05	0.000229638	Female
FEV1/FVC	0.176285	0.0118233	0	0	Female
Smoking Status	-0.0799925	0.0083154	0	0	Female
HbA1c	0.235742	0.024249	0	0	Female
LDLdirect	0.0476102	0.00695132	1.254e-12	2.0064e-11	Female
Triglycerides	0.103396	0.0126685	0	0	Female
Glucose	0.157471	0.0337982	5.46017e-06	8.73628e-05	Female
Cholesterol	0.082392	0.0069968	0	0	Female
RBC Width	-0.38694	0.0274459	0	0	Female
MCH	-0.220463	0.023295	0	0	Female
Eosinophil Count	-0.110385	0.0273939	5.12613e-05	0.00082018	Female
Systolic BP	0.230436	0.00551258	0	0	Female
Diastolic BP	0.00942449	0.00585498	0.106866	1.70985	Female
Reticulocyte Count	-0.024038	0.034627	0.454412	7.27059	Female

## Sheet: ST7
Numeric results of Figure 1B
Trait names	Relative E change w.r.t. age (per 10 years)	s.e. of relative E change w.r.t. age (per 10 years)	Relative G change w.r.t. age (per 10 years)	s.e. of relative G change w.r.t. age (per 10 years)	P value of G change (testing against non-zero changes)	Bonferroni corrected P value of G change	sex
BMI	-0.0727625	0.0137531	-0.115249	0.0269996	0	0	Male
Height	-0.0202673	0.0188896	-0.051961	0.0122405	1.44329e-15	2.30926e-14	Male
Body WHR	0.0319911	0.0128115	-0.0405025	0.0302514	3.0031e-07	4.80496e-06	Male
FEV1/FVC	0.237373	0.0138603	-0.039506	0.0425959	9.21e-05	0.0014736	Male
Smoking Status	-0.0961146	0.012336	-0.169047	0.0581374	0	0	Male
HbA1c	0.192621	0.0224734	0.271486	0.0596701	0	0	Male
LDLdirect	-0.0215497	0.0143421	-0.343823	0.0271342	0	0	Male
Triglycerides	-0.219959	0.0157165	-0.11992	0.0390112	0	0	Male
Glucose	0.208956	0.0337305	0.0701376	0.102099	0.0183018	0.29283	Male
Cholesterol	-0.00602255	0.0141281	-0.297409	0.0304938	0	0	Male
RBC Width	0.203106	0.0275979	0.367717	0.0490676	0	0	Male
MCH	0.117225	0.0359534	0.0737244	0.0428491	0.0284253	0.454805	Male
Eosinophil Count	0.0264254	0.0220929	0.0639292	0.0395913	0.00338947	0.0542315	Male
Systolic BP	0.277663	0.00950889	0.111792	0.0293916	0	0	Male
Diastolic BP	0.0491845	0.0107789	-0.15199	0.0315323	0	0	Male
Reticulocyte Count	-0.0668915	0.0294495	0.00546756	0.0401821	0.824904	13.1985	Male
BMI	-0.107147	0.012806	-0.155528	0.0275051	0	0	Female
Height	-0.0150753	0.0186668	-0.0480849	0.0125233	1.11022e-16	1.77636e-15	Female
Body WHR	0.044525	0.0101965	-0.0317877	0.0369368	1.14009e-06	1.82414e-05	Female
FEV1/FVC	0.233097	0.0145763	-0.0387424	0.0480469	0.000596438	0.00954301	Female
Smoking Status	-0.0719137	0.0109713	-0.134757	0.0544073	0	0	Female
HbA1c	0.22136	0.0270087	0.337894	0.0542264	0	0	Female
LDLdirect	0.12035	0.0118741	-0.192131	0.0280653	0	0	Female
Triglycerides	0.0778612	0.0134552	0.170246	0.0331071	0	0	Female
Glucose	0.169384	0.0374012	0.0397705	0.118344	0.29897	4.78352	Female
Cholesterol	0.151151	0.0141478	-0.124466	0.0262225	0	0	Female
RBC Width	-0.429406	0.030428	-0.203846	0.0564364	0	0	Female
MCH	-0.225285	0.028965	-0.168978	0.0398845	1.55431e-15	2.4869e-14	Female
Eosinophil Count	-0.112245	0.0271853	-0.0620854	0.0457508	0.0183375	0.293399	Female
Systolic BP	0.272797	0.0108668	0.105638	0.0307783	0	0	Female
Diastolic BP	0.0546548	0.011889	-0.152668	0.02793	0	0	Female
Reticulocyte Count	-0.0287759	0.0294649	-0.0306854	0.0535722	0.319567	5.11307	Female

## Sheet: ST8
Numeric results of Figure 2A
Trait names	10-year genetic correlation	s.e. of 10-year genetic correlation	P-value (compare to 1)	Significant
Glucose	0.728234	0.0790308	0.000292223	TRUE
HbA1c	0.860916	0.0373938	9.98296e-05	TRUE
Smoking Status	0.912256	0.0416774	0.0176321	FALSE
Cholesterol	0.949796	0.0204031	0.00693543	FALSE
LDLdirect	0.954651	0.021275	0.0165212	FALSE
Diastolic BP	0.955824	0.0216889	0.0208358	FALSE
Body WHR	0.975787	0.0243491	0.160014	FALSE
Height	0.983813	0.0085166	0.0286727	FALSE
Eosinophil Count	0.985149	0.0290404	0.304535	FALSE
Systolic BP	0.99057	0.0238369	0.346195	FALSE
BMI	0.997198	0.0183359	0.439276	FALSE
MCH	1.00117	0.0213473	0.521917	FALSE
RBC Width	1.0209	0.0331815	0.735586	FALSE
FEV1/FVC	1.02099	0.0323641	0.741731	FALSE
Triglycerides	1.04249	0.0250969	0.954769	FALSE
Reticulocyte Count	1.06625	0.0274535	0.992092	FALSE

## Sheet: ST9
Numeric results of Figure 2B
Trait names	10-year phenotypic correlation	s.e. of 10-year pheontypic correlation	P-value of phenotypic correlation vs. 1	Phenotypic correlation significant	10-year genetic correlation	s.e. of 10-year genetic correlation	P-value of genetic correlation vs. 1
BMI	0.934715	0.00835268	2.72652e-15	TRUE	0.997198	0.0183359	0.439276
Height	0.990809	0.00235986	4.91854e-05	TRUE	0.983813	0.0085166	0.0286727
Body WHR	0.92717	0.01589	2.28729e-06	TRUE	0.975787	0.0243491	0.160014
FEV1/FVC	0.713469	0.114455	0.00614962	TRUE	1.02099	0.0323641	0.741731
Smoking Status	0.857542	0.0426889	0.000423268	TRUE	0.912256	0.0416774	0.0176321
RBC Width	0.831534	0.535161	0.376458	FALSE	1.0209	0.0331815	0.735586
MCH	0.793417	0.194792	0.144451	FALSE	1.00117	0.0213473	0.521917
Eosinophil Count	1.1177	0.551428	0.584508	FALSE	0.985149	0.0290404	0.304535
Systolic BP	0.728802	0.0300374	8.68755e-20	TRUE	0.99057	0.0238369	0.346195
Diastolic BP	0.684105	0.0302434	7.7158e-26	TRUE	0.955824	0.0216889	0.0208358
Reticulocyte Count	0.920937	0.300695	0.3963	FALSE	1.06625	0.0274535	0.992092

## Sheet: ST 10
Accuracy of LASSO predicted liability
Disease name	Prevalence	Obesrved-scale R2 (LASSO 2se model)	Liability-scale R2 (LASSO 2se model)	Liability-scale correlation (LASSO 2se model)
t2d	0.102158	0.350963	1.01314	1.00655
hyperchol	0.191301	0.186041	0.387584	0.622563
hypertension	0.37174	0.373339	0.609777	0.780882
obesity	0.200771	0.201355	0.410326	0.640567
CAD	0.0815347	0.108243	0.356384	0.596979
COPD	0.0638939	0.0902673	0.344905	0.587286
asthma	0.167309	0.0492136	0.109288	0.330587
anemia	0.0746515	0.0382435	0.132781	0.364391
highlipid	0.0627154	0.0632456	0.244484	0.494453

## Sheet: ST 11
Numeric results of Figure 3A: heritability of estimated liability
Liability name	Percentage change of heritability w.r.t. age (per 10 years)	s.e. of percentage change of heritability w.r.t. age (per 10 years)	P value	significant
COPD_liability	-0.24653	0.0427481	2.26855e-10	TRUE
highlipid_liability	-0.187726	0.0305196	6.17648e-10	TRUE
hyperchol_liability	-0.187693	0.036706	9.34895e-09	TRUE
asthma_liability	-0.159125	0.0314981	4.5659e-06	TRUE
hypertension_liability	-0.126497	0.0252848	6.90862e-07	TRUE
t2d_liability	-0.0499792	0.0439131	0.232897	FALSE
anemia_liability	-0.0444842	0.0361542	0.268235	FALSE
obesity_liability	-0.0436935	0.0213277	0.0435343	FALSE
CAD_liability	-0.0256158	0.0316964	0.472574	FALSE

[truncated: 8 more sheets: ST 12, ST13, ST14, ST15, ST16, ST17, ST18, ST19]
